# Supplementary material for: Routine Ketorolac Use for Postoperative Pain Does Not Increase Bleeding Risk After Hysterectomy
Source: J Clin Med. 2026 Jan 21;15(2):869. doi: 10.3390/jcm15020869 (PMC12842528; doi:10.3390/jcm15020869)
Supplement: Supplementary file 1 [file jcm-15-00869-s001.zip]

Archive with 1 entries (1 files):
- jcm-4101111-supplementary.pdf
